# Supplementary material for: An Experimental Analysis of Five Household Equipment-Based Methods for Decontamination and Reuse of Surgical Masks
Source: Int J Environ Res Public Health. 2022 Mar 11;19(6):3296. doi: 10.3390/ijerph19063296 (PMC8952502; doi:10.3390/ijerph19063296)
Supplement: Supplementary file 1 [file ijerph-19-03296-s001.zip]

Archive with 1 entries (1 files):
- ijerph-1604209-supplementary.pdf
